# Supplementary material for: Star-Shaped Poly(furfuryl glycidyl ether)-Block-Poly(glyceryl glycerol ether) as an Efficient Agent for the Enhancement of Nifuratel Solubility and for the Formation of Injectable and Self-Healable Hydrogel Platforms for the Gynaecological Therapies
Source: Int J Mol Sci. 2021 Aug 4;22(16):8386. doi: 10.3390/ijms22168386 (PMC8395068; doi:10.3390/ijms22168386)
Supplement: Supplementary file 1 [file ijms-22-08386-s001.zip]

Archive with 1 entries (1 files):
- ijms-1305457-supplementary.pdf
